# Supplementary material for: The Impact of Heart Rate Variability Biofeedback on Anxiety Reduction and Batting Performance Enhancement in Taiwan University Baseball Players
Source: J Funct Morphol Kinesiol. 2025 Feb 13;10(1):65. doi: 10.3390/jfmk10010065 (PMC11843864; doi:10.3390/jfmk10010065)
Supplement: Supplementary file 1 [file jfmk-10-00065-s001.zip]

Archive with 2 entries (2 files):
- File S1. Questionnaire.pdf
- Supplementary Materials.pdf
